# Supplementary material for: Micronutrient Intake during Complementary Feeding in Very Low Birth Weight Infants Comparing Early and Late Introduction of Solid Foods: A Secondary Outcome Analysis
Source: Nutrients. 2024 Sep 27;16(19):3279. doi: 10.3390/nu16193279 (PMC11478718; doi:10.3390/nu16193279)
Supplement: Supplementary file 1 [file nutrients-16-03279-s001.zip]

Archive with 1 entries (1 files):
- nutrients-3212742-supplementary.pdf
